# Supplementary material for: Effects of Gasterophilus pecorum infestation on the intestinal microbiota of the rewilded Przewalski’s horses in China
Source: PLoS One. 2021 May 11;16(5):e0251512. doi: 10.1371/journal.pone.0251512 (PMC8112688; doi:10.1371/journal.pone.0251512)
Supplement: S1 Table — (XLSX) [file pone.0251512.s003.xlsx]

## Sheet: Sheet1
Species name	FATPHs-Mean(%)	FATPHs-Sd(%)	PATPHs-Mean(%)	PATPHs-Sd(%)	P-value
Firmicutes	66.72	16.87	48.45	13.63	0.04091
Bacteroidetes	24.64	15.14	38.04	10.98	0.1252
Kiritimatiellaeota	2.133	1.322	2.609	0.9206	0.6093
Spirochaetes	2.089	1.715	3.837	2.529	0.1594
Actinobacteria	0.9688	0.7646	0.3562	0.1641	0.07364
Patescibacteria	0.6751	0.2302	0.5419	0.3867	0.4433
Verrucomicrobia	0.6593	0.6041	1.859	3.243	1
Proteobacteria	0.6155	0.5143	1.409	1.094	0.07364
Tenericutes	0.4281	0.2221	0.4281	0.1475	0.7491
Fibrobacteres	0.3632	0.2097	0.817	0.5166	0.0967
Cyanobacteria	0.3603	0.1648	0.4695	0.6022	0.5649
Synergistetes	0.09986	0.09086	0.292	0.2408	0.05528
Epsilonbacteraeota	0.05548	0.1325	0.06015	0.03251	0.1059
Armatimonadetes	0.05081	0.05474	0.03446	0.04338	0.4015
Elusimicrobia	0.04497	0.03023	0.1104	0.136	0.7483
WPS-2	0.03854	0.04306	0.1197	0.06724	0.02948
unclassified_k__norank_d__Bacteria	0.02511	0.04297	0.5215	0.5549	0.02912
Lentisphaerae	0.01927	0.01971	0.03037	0.03508	0.4803
Planctomycetes	0.004672	0.005984	0.009928	0.01795	1
Deferribacteres	0.003504	0.005984	0.00292	0.003888	1
Chloroflexi	0.00292	0.004549	0.000584	0.001545	0.2593
Fusobacteria	0.000584	0	0.008176	0.01056	0.03043
Gemmatimonadetes	0	0	0.000584	0.001545	0.3914
