# Supplementary material for: Effects of Gasterophilus pecorum infestation on the intestinal microbiota of the rewilded Przewalski’s horses in China
Source: PLoS One. 2021 May 11;16(5):e0251512. doi: 10.1371/journal.pone.0251512 (PMC8112688; doi:10.1371/journal.pone.0251512)
Supplement: S2 Table — (XLSX) [file pone.0251512.s004.xlsx]

## Sheet: Sheet1
Species name	FATPHs-Mean(%)	FATPHs-Sd(%)	PATPHs-Mean(%)	PATPHs-Sd(%)	P-value
Streptococcus	8.789	16.76	0.06132	0.04595	0.01475
Lactobacillus	6.747	15.4	0.3405	0.3791	0.04091
Rikenellaceae_RC9_gut_group	5.684	3.774	6.835	2.633	0.6093
norank_f__F082	5.474	5.203	7.3	6.175	0.6093
unclassified_f__Lachnospiraceae	5.426	4.046	4.969	2.401	0.7983
norank_f__p-251-o5	5.163	6.552	8.436	5.988	0.0967
Ruminococcaceae_UCG-002	4.616	5.514	4.188	1.784	0.7015
Christensenellaceae_R-7_group	3.636	2.323	3.047	1.678	0.5229
[Eubacterium]_coprostanoligenes_group	3.3	2.761	2.968	1.589	0.8983
Ruminococcaceae_NK4A214_group	3.222	1.854	3.08	1.435	1
Ruminococcus_2	3.193	6.156	0.1121	0.1611	0.07332
Lachnospiraceae_XPB1014_group	3.179	2.217	2.604	1.108	0.6093
Ruminococcaceae_UCG-010	2.523	1.433	4.449	1.26	0.04091
norank_f__norank_o__WCHB1-41	2.133	1.322	2.609	0.9206	0.6093
Ruminococcaceae_UCG-005	1.954	1.392	2.933	2.138	0.4433
Treponema_2	1.799	1.57	2.957	2.249	0.2013
Marvinbryantia	1.609	1.204	1.146	0.769	0.4433
Alloprevotella	1.333	1.535	3.881	7.011	0.6093
Agathobacter	1.235	1.489	0.3697	0.3173	0.4057
Family_XIII_AD3011_group	1.139	0.6082	0.9735	0.2925	0.3711
[Eubacterium]_hallii_group	1.055	1.059	0.4742	0.2866	0.2502
unclassified_f__Prevotellaceae	1.025	1.208	1.262	0.3425	0.02984
norank_f__Bacteroidales_RF16_group	0.9607	0.7894	0.921	0.8163	0.7983
unclassified_f__Ruminococcaceae	0.869	0.4993	1.056	0.1162	1
Anaerosporobacter	0.8561	1.965	0.01343	0.02147	0.08009
Prevotellaceae_UCG-001	0.8252	0.5532	1.388	0.639	0.1248
unclassified_o__Bacteroidales	0.8001	1.384	2.124	2.459	0.1252
norank_f__Muribaculaceae	0.7551	0.5863	0.3533	0.2652	0.1248
Anaerovorax	0.7452	0.5759	1.03	0.5287	0.4433
Prevotellaceae_UCG-004	0.7329	0.8789	1.485	0.6623	0.07364
Lachnospiraceae_AC2044_group	0.7247	0.5117	0.9922	0.6373	0.6093
Ruminococcaceae_UCG-014	0.6856	0.5523	0.869	0.4174	0.5229
Akkermansia	0.6564	0.6054	1.801	3.273	1
norank_f__Erysipelotrichaceae	0.6535	0.4754	0.4917	0.405	0.3711
Candidatus_Saccharimonas	0.65	0.2361	0.4941	0.3767	0.3711
Prevotellaceae_UCG-003	0.6149	0.8072	0.9992	0.7004	0.1599
norank_f__Ruminococcaceae	0.5671	0.4944	0.4614	0.1602	1
FD2005	0.5425	0.3418	0.6319	0.3258	0.6093
Clostridium_sensu_stricto_1	0.4941	0.3688	0.0765	0.1283	0.01052
Ruminococcus_1	0.4929	0.6202	0.9297	0.5276	0.1248
Ruminococcaceae_UCG-013	0.4421	0.2592	0.4187	0.1398	0.949
Oribacterium	0.4357	0.3423	0.702	0.2773	0.1252
Lachnospiraceae_ND3007_group	0.4251	0.2408	0.327	0.1018	0.3711
Blautia	0.403	0.274	0.5303	0.4197	0.6093
Erysipelotrichaceae_UCG-004	0.379	0.4189	0.254	0.2596	0.7015
norank_f__Lachnospiraceae	0.3778	0.2404	0.2447	0.1391	0.2502
Fibrobacter	0.3632	0.2097	0.817	0.5166	0.0967
norank_f__norank_o__Gastranaerophilales	0.3457	0.1609	0.4643	0.6008	0.7015
Sharpea	0.334	0.8802	0.00292	0.006116	0.6531
Phascolarctobacterium	0.3107	0.3392	1.517	0.8932	0.0106
Defluviitaleaceae_UCG-011	0.3107	0.2246	0.2026	0.1405	0.4057
norank_f__Paludibacteraceae	0.2914	0.5512	0.8176	1.437	0.5224
unclassified_o__Lactobacillales	0.2914	0.7674	0	0	0.07479
Acetitomaculum	0.2745	0.1787	0.4695	0.3407	0.5229
norank_f__norank_o__Mollicutes_RF39	0.2727	0.1706	0.2873	0.1295	0.949
Sphaerochaeta	0.2716	0.2129	0.8193	0.5619	0.02966
Mogibacterium	0.2716	0.3421	0.1098	0.04998	0.4812
Prevotella_1	0.2622	0.1972	0.3008	0.286	0.949
norank_f__Eggerthellaceae	0.25	0.1545	0.08702	0.04544	0.02966
Candidatus_Soleaferrea	0.2219	0.1373	0.5127	0.1566	0.0106
Desulfovibrio	0.2184	0.3189	0.702	0.8689	0.07364
unclassified_o__Clostridiales	0.2132	0.1231	0.3422	0.1554	0.2243
norank_f__Clostridiales_vadinBB60_group	0.2044	0.1355	0.3446	0.1149	0.1252
Bifidobacterium	0.1991	0.5269	0.000584	0.001545	1
Catenisphaera	0.1939	0.3155	0.01986	0.02009	0.01486
Saccharofermentans	0.1857	0.1299	0.254	0.2618	0.8983
norank_f__norank_o__Rhodospirillales	0.1793	0.1529	0.2587	0.1763	0.5229
norank_f__Peptococcaceae	0.1653	0.1496	0.2529	0.1517	0.1599
unclassified_c__Bacteroidia	0.1571	0.2431	0.3545	0.2635	0.06246
norank_f__Bacteroidales_BS11_gut_group	0.1542	0.2285	0.8678	1.308	0.2008
Lachnospiraceae_UCG-006	0.1454	0.1143	0.1793	0.09215	0.7012
Ruminococcaceae_UCG-008	0.1367	0.1059	0.2447	0.1973	0.1792
Eubacterium	0.1361	0.115	0.1051	0.07816	1
Anaerovibrio	0.1326	0.1704	0.04322	0.04208	0.7959
unclassified_f__Erysipelotrichaceae	0.1291	0.09887	0.08526	0.05009	0.3706
Lachnospiraceae_FCS020_group	0.1238	0.288	0.02628	0.01871	0.7968
unclassified_f__Family_XIII	0.1232	0.1014	0.1612	0.1547	0.6093
Coprococcus_1	0.118	0.07569	0.07066	0.04835	0.2769
Phoenicibacter	0.115	0.1111	0.03154	0.0312	0.1391
norank_f__Family_XIII	0.1115	0.09116	0.05957	0.06003	0.2764
Hydrogenoanaerobacterium	0.1045	0.1851	0.1104	0.0824	0.1244
Ruminococcaceae_UCG-004	0.0987	0.08316	0.1775	0.1069	0.1413
unclassified_f__Streptococcaceae	0.09753	0.1995	0	0	0.173
Arthrobacter	0.09344	0.1847	0.03329	0.03917	0.7486
dgA-11_gut_group	0.08994	0.15	0.146	0.1261	0.1792
Lachnospiraceae_UCG-008	0.0876	0.05387	0.1069	0.05582	0.7979
Johnsonella	0.08293	0.0638	0.09344	0.07584	0.8982
norank_f__Christensenellaceae	0.08293	0.06649	0.0841	0.04025	0.8477
unclassified_f__Eggerthellaceae	0.08234	0.08628	0.05373	0.03231	0.7491
Papillibacter	0.08059	0.111	0.33	0.1436	0.0106
Lachnoclostridium_10	0.07242	0.06522	0.1805	0.1543	0.04091
Butyrivibrio	0.06774	0.06527	0.03329	0.02389	0.4413
[Eubacterium]_nodatum_group	0.06716	0.07698	0.07592	0.06921	0.4798
Ruminiclostridium_1	0.06658	0.04841	0.1104	0.09645	0.3684
Terrisporobacter	0.06366	0.08887	0.02803	0.05827	0.2217
Family_XIII_UCG-001	0.06132	0.0439	0.05606	0.03522	1
Mycoplasma	0.05898	0.05428	0.0327	0.04703	0.2222
norank_f__Bacteroidales_UCG-001	0.05723	0.1017	0.08877	0.06225	0.1235
Lachnospiraceae_UCG-002	0.05665	0.03809	0.0181	0.01025	0.03959
Campylobacter	0.05548	0.1325	0.06015	0.03251	0.1059
norank_f__Atopobiaceae	0.05373	0.04936	0.02862	0.02564	0.4798
norank_f__gir-aah93h0	0.05081	0.06587	0.03621	0.03831	0.797
norank_f__norank_o__norank_c__norank_p__Armatimonadetes	0.05081	0.05474	0.03446	0.04338	0.4015
Ruminococcaceae_UCG-009	0.04964	0.05097	0.08468	0.06085	0.2759
Coprococcus_3	0.04614	0.04835	0.05198	0.04407	0.7491
norank_f__norank_o__Bacteroidales	0.0438	0.04113	0.09753	0.07398	0.2008
norank_f__Synergistaceae	0.0438	0.05422	0.0438	0.04113	0.7489
Aeriscardovia	0.0438	0.1159	0	0	0.3914
unclassified_f__Synergistaceae	0.04322	0.05852	0.2097	0.2388	0.1087
Ruminiclostridium_5	0.03913	0.04514	0.05081	0.04351	0.4057
norank_f__norank_o__norank_c__norank_p__WPS-2	0.03854	0.04306	0.1197	0.06724	0.02948
norank_f__T34	0.03738	0.04658	0.05373	0.07707	0.7464
Anaeroplasma	0.03679	0.03219	0.04555	0.05477	1
Erysipelatoclostridium	0.03621	0.02807	0.04964	0.04125	0.6537
norank_f__norank_o__Izimaplasmatales	0.03504	0.04338	0.03504	0.03395	0.8974
Quinella	0.03446	0.03508	0.07242	0.04266	0.09596
Candidatus_Endomicrobium	0.03446	0.03278	0.07066	0.08427	0.5201
Veillonella	0.03329	0.04959	0.03095	0.03877	1
unclassified_o__Coriobacteriales	0.0327	0.03404	0.02453	0.01314	1
unclassified_f__Burkholderiaceae	0.03212	0.02143	0.05898	0.03913	0.1576
Oscillibacter	0.03212	0.02353	0.05081	0.02965	0.3035
Ruminiclostridium_9	0.03154	0.02646	0.06132	0.04528	0.1908
unclassified_p__Firmicutes	0.02978	0.03047	0.01051	0.008786	0.2465
hoa5-07d05_gut_group	0.0292	0.0248	0.1197	0.07577	0.004891
Pygmaiobacter	0.0292	0.0344	0.0619	0.05542	0.1773
norank_f__M2PB4-65_termite_group	0.0292	0.06474	0.02102	0.02423	0.2368
unclassified_f__Veillonellaceae	0.0292	0.06478	0.01869	0.03226	0.9478
Ruminiclostridium_6	0.02862	0.03202	0.03446	0.02616	0.564
Alistipes	0.02745	0.03129	0.01752	0.0141	1
norank_f__norank_o__Rickettsiales	0.02628	0.02274	0.1133	0.1228	0.1408
unclassified_k__norank_d__Bacteria	0.02511	0.04297	0.5215	0.5549	0.02912
norank_f__norank_o__Coriobacteriales	0.02511	0.02423	0.02394	0.01142	0.9487
Caproiciproducens	0.02394	0.01537	0.04497	0.01493	0.04594
[Anaerorhabdus]_furcosa_group	0.02336	0.02438	0.03971	0.03182	0.2753
Erysipelotrichaceae_UCG-009	0.02336	0.02236	0.004672	0.005984	0.02461
Ruminiclostridium	0.02278	0.01598	0.0327	0.02336	0.6504
Rhodococcus	0.02161	0.03862	0.01635	0.01932	0.5574
[Bacteroides]_pectinophilus_group	0.02102	0.02446	0.000584	0.001545	0.00772
Oscillospira	0.02044	0.01766	0.1203	0.07912	0.002647
Z20	0.01927	0.01971	0.02978	0.03498	0.4803
norank_f__Dysgonomonadaceae	0.01869	0.02069	0.06833	0.06745	0.1391
norank_f__norank_o__Absconditabacteriales_SR1	0.01635	0.01436	0.04322	0.02451	0.03421
Ruminococcaceae_V9D2013_group	0.01635	0.02348	0.02219	0.0149	0.3002
Sediminispirochaeta	0.01635	0.01249	0.02044	0.01946	0.8979
norank_f__Paracaedibacteraceae	0.01577	0.03816	0.01343	0.03554	0.3361
Alloscardovia	0.01577	0.03994	0	0	0.173
unclassified_f__Rikenellaceae	0.01518	0.01777	0.02745	0.02236	0.2737
unclassified_c__Gammaproteobacteria	0.01518	0.02593	0.005256	0.006555	1
Kandleria	0.01518	0.03327	0.001168	0.00309	0.2626
Prevotellaceae_Ga6A1_group	0.0146	0.01748	0.008176	0.006676	0.8458
norank_f__norank_o__Chloroplast	0.0146	0.01901	0.005256	0.003888	0.738
norank_f__Prevotellaceae	0.01402	0.02262	0.04672	0.07666	0.4951
Desulfurispora	0.01402	0.027	0.008176	0.01156	0.8913
[Eubacterium]_xylanophilum_group	0.01343	0.01487	0.02278	0.03174	0.7936
unclassified_c__Mollicutes	0.01343	0.01762	0.01402	0.01353	0.7467
Succinivibrionaceae_UCG-002	0.01343	0.01839	0.002336	0.002185	0.132
norank_f__norank_o__Bradymonadales	0.01285	0.02077	0.07534	0.076	0.05315
unclassified_c__Clostridia	0.01168	0.01425	0.01168	0.0104	0.7436
Lachnospiraceae_UCG-010	0.0111	0.01647	0.06132	0.04889	0.01721
Lachnospiraceae_NC2004_group	0.0111	0.01942	0.02628	0.03617	0.5086
Elusimicrobium	0.01051	0.01025	0.03971	0.06131	0.4356
unclassified_o__Micrococcales	0.01051	0.01616	0.00292	0.005125	0.5022
[Eubacterium]_ruminantium_group	0.009928	0.01452	0.03504	0.0379	0.1908
Erysipelotrichaceae_UCG-003	0.009344	0.007726	0.02862	0.03245	0.4026
Planomicrobium	0.009344	0.01854	0.02453	0.03754	0.2189
norank_f__Mitochondria	0.009344	0.01469	0.01051	0.01153	0.7425
Sarcina	0.009344	0.01596	0.002336	0.00618	0.08777
Ruminococcaceae_UCG-007	0.00876	0.0104	0.02336	0.01714	0.07142
Fretibacterium	0.00876	0.01013	0.01927	0.01884	0.2947
[Eubacterium]_brachy_group	0.00876	0.0104	0.007008	0.007356	1
Breznakia	0.00876	0.01142	0.00292	0.003888	0.4501
Roseburia	0.008176	0.01156	0.000584	0.001545	0.09937
Intestinimonas	0.007592	0.0104	0.01635	0.009731	0.173
Faecalibacterium	0.007008	0.009054	0.04205	0.05447	0.1351
norank_f__Izimaplasmataceae	0.007008	0.006555	0.007592	0.008321	1
norank_f__norank_o__Saccharimonadales	0.007008	0.01021	0.00292	0.004549	0.4924
Schwartzia	0.005256	0.007356	0.03738	0.01302	0.00245
unclassified_p__Proteobacteria	0.005256	0.009649	0.004088	0.007828	0.9362
norank_f__Marinifilaceae	0.004672	0.00437	0.01752	0.02357	0.1173
norank_f__norank_o__norank_c__vadinHA49	0.004672	0.005984	0.009928	0.01795	1
Bacteroides	0.004672	0.01067	0.009928	0.01353	0.3213
Tannerella	0.004672	0.005984	0.000584	0.001545	0.09937
Lachnoclostridium	0.004088	0.003338	0.02336	0.03344	0.02528
unclassified_c__Alphaproteobacteria	0.004088	0.005781	0.006424	0.008463	0.5442
norank_f__norank_o__EMP-G18	0.004088	0.006244	0.00584	0.00741	0.6308
Lachnospiraceae_NK3A20_group	0.004088	0.004088	0.005256	0.00874	0.7795
Escherichia-Shigella	0.004088	0.005781	0.003504	0.004967	0.9432
Pantoea	0.004088	0.007464	0.000584	0.001545	0.2593
Haemophilus	0.004088	0.007081	0	0	0.173
Ruminobacter	0.004088	0.007828	0	0	0.173
Slackia	0.003504	0.004967	0.005256	0.006967	0.5857
unclassified_f__Desulfovibrionaceae	0.003504	0.005984	0.003504	0.006433	0.8227
Devosia	0.003504	0.003678	0.003504	0.003678	1
Mucispirillum	0.003504	0.005984	0.00292	0.003888	1
Nocardioides	0.003504	0.005984	0.002336	0.00618	0.3771
Solobacterium	0.003504	0.004967	0.001752	0.003216	0.5502
unclassified_f__Christensenellaceae	0.003504	0.006433	0.001752	0.003216	0.8726
Mucinivorans	0.003504	0.003678	0.000584	0.001545	0.09886
norank_f__Pedosphaeraceae	0.00292	0.006116	0.05665	0.1062	0.1314
Mailhella	0.00292	0.003888	0.004088	0.005781	0.8356
Aeromicrobium	0.00292	0.006116	0.001168	0.00309	0.5938
Subdoligranulum	0.00292	0.004549	0.001168	0.00309	0.3361
Flexilinea	0.00292	0.004549	0.000584	0.001545	0.2593
GCA-900066225	0.002336	0.002185	0.00876	0.01118	0.453
Lachnospira	0.002336	0.00618	0.008176	0.004088	0.05273
Agrococcus	0.002336	0.002185	0.004088	0.007464	0.8864
Blastococcus	0.002336	0.003216	0.003504	0.007622	0.7645
Desulfobulbus	0.002336	0.003989	0.00292	0.003888	0.7624
Anaerofustis	0.002336	0.003216	0.00292	0.006116	0.7645
[Eubacterium]_ventriosum_group	0.002336	0.002185	0.002336	0.002185	1
Butyrivibrio_2	0.002336	0.003216	0.001752	0.003216	0.7076
Olsenella	0.002336	0.003989	0.001752	0.003216	0.9358
unclassified_f__Coriobacteriales_Incertae_Sedis	0.002336	0.004635	0.000584	0.001545	0.5329
norank_f__norank_o__norank_c__MVP-15	0.001752	0.004635	0.03913	0.05056	0.03379
Sutterella	0.001752	0.003216	0.0111	0.006555	0.01332
Ruminococcaceae_UCG-012	0.001752	0.003216	0.007592	0.01537	0.8103
Kocuria	0.001752	0.002185	0.00584	0.005712	0.1334
Allorhizobium-Neorhizobium-Pararhizobium-Rhizobium	0.001752	0.004635	0.00292	0.001995	0.1095
unclassified_f__Syntrophomonadaceae	0.001752	0.004635	0.00292	0.003888	0.4228
Paracoccus	0.001752	0.003216	0.001752	0.003216	1
[Eubacterium]_saphenum_group	0.001752	0.004635	0.001168	0.00309	1
Succinivibrio	0.001752	0.002185	0.000584	0.001545	0.2897
Synergistes	0.001752	0.003216	0.000584	0.001545	0.5329
Actinobacillus	0.001752	0.003216	0	0	0.173
Burkholderia-Caballeronia-Paraburkholderia	0.001168	0.001995	0.0292	0.009853	0.00169
Pyramidobacter	0.001168	0.001995	0.0181	0.0225	0.05487
norank_f__norank_o__PB19	0.001168	0.00309	0.01343	0.01487	0.07395
unclassified_f__Pasteurellaceae	0.001168	0.001995	0.005256	0.01048	0.5453
GCA-900066575	0.001168	0.00309	0.004088	0.00472	0.1559
Sanguibacter	0.001168	0.00309	0.00292	0.004549	0.3361
Dietzia	0.001168	0.001995	0.00292	0.003888	0.4531
unclassified_c__Deltaproteobacteria	0.001168	0.00309	0.002336	0.00618	1
Herbaspirillum	0.001168	0.001995	0.001752	0.002185	0.645
norank_f__norank_o__Frankiales	0.001168	0.001995	0.001168	0.00309	0.7216
Luteimonas	0.001168	0.001995	0.001168	0.00309	0.7216
Clostridium_sensu_stricto_3	0.001168	0.00309	0.000584	0.001545	1
Candidatus_Tammella	0.001168	0.001995	0.000584	0.001545	0.5906
Succiniclasticum	0.001168	0.001995	0.000584	0.001545	0.5906
Lachnospiraceae_FE2018_group	0.001168	0.00309	0	0	0.3914
unclassified_o__Saccharimonadales	0.001168	0.001995	0	0	0.1717
Megasphaera	0.000584	0.001545	0.006424	0.00741	0.08587
Tyzzerella_3	0.000584	0.001545	0.004088	0.007464	0.2593
Actinomyces	0.000584	0.001545	0.003504	0.002821	0.04168
norank_f__norank_o__JGI_0000069-P22	0.000584	0.001545	0.001752	0.003216	0.5329
Ralstonia	0.000584	0.001545	0.001752	0.002185	0.2897
Anaerobiospirillum	0.000584	0.001545	0.001168	0.001995	0.5906
norank_f__p-2534-18B5_gut_group	0.000584	0.001545	0.001168	0.001995	0.5906
Enterorhabdus	0.000584	0.001545	0	0	0.3914
Cellulosilyticum	0.000584	0.001545	0	0	0.3914
Bradyrhizobium	0.000584	0.001545	0	0	0.3914
Brachybacterium	0	0	0.00876	0.01804	0.07541
norank_f__norank_o__DTU014	0	0	0.005256	0.006555	0.03043
Pseudomonas	0	0	0.004672	0.00437	0.01087
Fusobacterium	0	0	0.004672	0.006852	0.07541
Parascardovia	0	0	0.004672	0.008965	0.07479
Leptotrichia	0	0	0.003504	0.005984	0.1717
Atopobium	0	0	0.00292	0.00309	0.02958
Parasutterella	0	0	0.00292	0.004549	0.07479
unclassified_f__Cyclobacteriaceae	0	0	0.002336	0.00618	0.3914
Syntrophococcus	0	0	0.002336	0.003216	0.07479
Cupriavidus	0	0	0.002336	0.002185	0.02788
Dialister	0	0	0.001752	0.003216	0.173
Brevundimonas	0	0	0.001752	0.004635	0.3914
unclassified_f__Peptococcaceae	0	0	0.001168	0.00309	0.3914
Ornithinimicrobium	0	0	0.001168	0.00309	0.3914
Prevotella_7	0	0	0.001168	0.00309	0.3914
norank_f__norank_o__LD1-PB3	0	0	0.001168	0.00309	0.3914
Altererythrobacter	0	0	0.001168	0.001995	0.1717
unclassified_f__Spirochaetaceae	0	0	0.001168	0.00309	0.3914
Saccharopolyspora	0	0	0.001168	0.001995	0.1717
Lactococcus	0	0	0.001168	0.001995	0.1717
Skermanella	0	0	0.001168	0.001995	0.1717
Gemmatimonas	0	0	0.000584	0.001545	0.3914
Prevotella_6	0	0	0.000584	0.001545	0.3914
horsej-a03	0	0	0.000584	0.001545	0.3914
