# Supplementary material for: Effects of Gasterophilus pecorum infestation on the intestinal microbiota of the rewilded Przewalski’s horses in China
Source: PLoS One. 2021 May 11;16(5):e0251512. doi: 10.1371/journal.pone.0251512 (PMC8112688; doi:10.1371/journal.pone.0251512)
Supplement: S3 Table — (XLSX) [file pone.0251512.s005.xlsx]

## Sheet: 多级物种物种差异判别分析
Species name	group	Mean	LDA_value	Pvalue
p__Firmicutes.c__Bacilli.o__Lactobacillales	FATPHs	5.20208	4.91148	0.0253473
p__Firmicutes.c__Bacilli	FATPHs	5.20233	4.91113	0.0350057
p__Firmicutes	FATPHs	5.82427	4.89389	0.0350057
p__Firmicutes.c__Bacilli.o__Lactobacillales.f__Streptococcaceae	FATPHs	4.94874	4.66624	0.0127163
p__Firmicutes.c__Bacilli.o__Lactobacillales.f__Streptococcaceae.g__Streptococcus	FATPHs	4.94395	4.66143	0.0127163
p__Firmicutes.c__Bacilli.o__Lactobacillales.f__Lactobacillaceae.g__Lactobacillus	FATPHs	4.8291	4.52762	0.0350057
p__Firmicutes.c__Bacilli.o__Lactobacillales.f__Lactobacillaceae	FATPHs	4.8291	4.52762	0.0350057
p__Firmicutes.c__Clostridia.o__Clostridiales.f__Ruminococcaceae.g__Ruminococcaceae_UCG_010	PATPHs	4.64831	3.99807	0.0350057
p__Firmicutes.c__Negativicutes.o__Selenomonadales.f__Acidaminococcaceae.g__Phascolarctobacterium	PATPHs	4.18105	3.77188	0.00880862
p__Firmicutes.c__Negativicutes.o__Selenomonadales.f__Acidaminococcaceae	PATPHs	4.18122	3.77173	0.00880862
p__Firmicutes.c__Negativicutes	PATPHs	4.2377	3.76506	0.0127163
p__Firmicutes.c__Negativicutes.o__Selenomonadales	PATPHs	4.2377	3.76506	0.0127163
p__Firmicutes.c__Erysipelotrichia.o__Erysipelotrichales	FATPHs	4.25749	3.56261	0.0180865
p__Firmicutes.c__Erysipelotrichia	FATPHs	4.25749	3.56261	0.0180865
p__Firmicutes.c__Erysipelotrichia.o__Erysipelotrichales.f__Erysipelotrichaceae	FATPHs	4.25749	3.56261	0.0180865
p__Actinobacteria.c__Actinobacteria.o__Actinomycetales.f__Actinomycetaceae.g__Actinomyces	PATPHs	1.54456	3.46006	0.028286
p__Actinobacteria.c__Actinobacteria.o__Actinomycetales.f__Actinomycetaceae	PATPHs	1.54456	3.45938	0.028286
p__Actinobacteria.c__Actinobacteria.o__Actinomycetales	PATPHs	1.54456	3.4578	0.028286
p__Proteobacteria.c__Deltaproteobacteria	PATPHs	3.90503	3.45505	0.0476454
p__unclassified_k__norank_d__Bacteria	PATPHs	3.71726	3.38522	0.0247064
p__unclassified_k__norank_d__Bacteria.c__unclassified_k__norank_d__Bacteria.o__unclassified_k__norank_d__Bacteria.f__unclassified_k__norank_d__Bacteria.g__unclassified_k__norank_d__Bacteria	PATPHs	3.71726	3.38522	0.0247064
p__unclassified_k__norank_d__Bacteria.c__unclassified_k__norank_d__Bacteria.o__unclassified_k__norank_d__Bacteria	PATPHs	3.71726	3.38522	0.0247064
p__unclassified_k__norank_d__Bacteria.c__unclassified_k__norank_d__Bacteria	PATPHs	3.71726	3.38522	0.0247064
p__unclassified_k__norank_d__Bacteria.c__unclassified_k__norank_d__Bacteria.o__unclassified_k__norank_d__Bacteria.f__unclassified_k__norank_d__Bacteria	PATPHs	3.71726	3.38522	0.0247064
p__Bacteroidetes.c__Bacteroidia.o__Bacteroidales.f__Prevotellaceae.g__unclassified_f__Prevotellaceae	PATPHs	4.10106	3.37241	0.0253473
p__Proteobacteria.c__Gammaproteobacteria.o__Betaproteobacteriales.f__Burkholderiaceae.g__Cupriavidus	PATPHs	1.36847	3.34529	0.0250462
p__Spirochaetes.c__Spirochaetia.o__Spirochaetales.f__Spirochaetaceae.g__Sphaerochaeta	PATPHs	3.91347	3.34117	0.0253473
p__Firmicutes.c__Clostridia.o__Clostridiales.f__Clostridiaceae_1	FATPHs	3.70292	3.28426	0.00873444
p__Firmicutes.c__Clostridia.o__Clostridiales.f__Clostridiaceae_1.g__Clostridium_sensu_stricto_1	FATPHs	3.69378	3.27362	0.00873444
p__Firmicutes.c__Erysipelotrichia.o__Erysipelotrichales.f__Erysipelotrichaceae.g__Erysipelotrichaceae_UCG_009	FATPHs	2.36847	3.24885	0.0220487
p__Actinobacteria.c__Actinobacteria.o__Coriobacteriales.f__Atopobiaceae.g__Atopobium	PATPHs	1.46538	3.21987	0.0250462
p__Firmicutes.c__Clostridia.o__Clostridiales.f__Lachnospiraceae.g___Bacteroides__pectinophilus_group	FATPHs	2.32271	3.1872	0.00779714
p__Firmicutes.c__Clostridia.o__Clostridiales.f__Lachnospiraceae.g__Lachnospira	PATPHs	1.91254	3.17041	0.0478733
p__Firmicutes.c__Clostridia.o__Clostridiales.f__Ruminococcaceae.g__Candidatus_Soleaferrea	PATPHs	3.7099	3.16712	0.00880862
p__Proteobacteria.c__Gammaproteobacteria.o__Pseudomonadales.f__Pseudomonadaceae.g__Pseudomonas	PATPHs	1.6695	3.15291	0.00916163
p__Proteobacteria.c__Gammaproteobacteria.o__Pseudomonadales.f__Pseudomonadaceae	PATPHs	1.6695	3.15285	0.00916163
p__Proteobacteria.c__Gammaproteobacteria.o__Pseudomonadales	PATPHs	1.6695	3.15253	0.00916163
p__Actinobacteria.c__Actinobacteria.o__Coriobacteriales	FATPHs	3.75408	3.1518	0.0180865
p__Firmicutes.c__Clostridia.o__Clostridiales.f__Ruminococcaceae.g__Papillibacter	PATPHs	3.51846	3.13632	0.00880862
p__Proteobacteria.c__Gammaproteobacteria.o__Betaproteobacteriales.f__Burkholderiaceae.g__Burkholderia_Caballeronia_Paraburkholderia	PATPHs	2.46538	3.13091	0.00136642
p__Proteobacteria.c__Gammaproteobacteria.o__Betaproteobacteriales.f__Burkholderiaceae.g__Sutterella	PATPHs	2.04516	3.08662	0.00781742
p__Bacteroidetes.c__Bacteroidia.o__unclassified_c__Bacteroidia.f__unclassified_c__Bacteroidia.g__unclassified_c__Bacteroidia	PATPHs	3.5496	3.08607	0.0476454
p__Bacteroidetes.c__Bacteroidia.o__unclassified_c__Bacteroidia	PATPHs	3.5496	3.08607	0.0476454
p__Bacteroidetes.c__Bacteroidia.o__unclassified_c__Bacteroidia.f__unclassified_c__Bacteroidia	PATPHs	3.5496	3.08607	0.0476454
p__Synergistetes	PATPHs	3.46538	3.03536	0.0476454
p__Synergistetes.c__Synergistia	PATPHs	3.46538	3.03536	0.0476454
p__Synergistetes.c__Synergistia.o__Synergistales.f__Synergistaceae	PATPHs	3.46538	3.03536	0.0476454
p__Synergistetes.c__Synergistia.o__Synergistales	PATPHs	3.46538	3.03536	0.0476454
p__Firmicutes.c__Clostridia.o__DTU014	PATPHs	1.72065	3.00686	0.0250462
p__Firmicutes.c__Clostridia.o__DTU014.f__norank_o__DTU014.g__norank_f__norank_o__DTU014	PATPHs	1.72065	3.00674	0.0250462
p__Firmicutes.c__Clostridia.o__DTU014.f__norank_o__DTU014	PATPHs	1.72065	3.00663	0.0250462
p__Firmicutes.c__Erysipelotrichia.o__Erysipelotrichales.f__Erysipelotrichaceae.g__Catenisphaera	FATPHs	3.28755	2.99972	0.0126184
p__Firmicutes.c__Negativicutes.o__Selenomonadales.f__Veillonellaceae.g__Schwartzia	PATPHs	2.57259	2.97897	0.00166458
p__Firmicutes.c__Clostridia.o__Clostridiales.f__Lachnospiraceae.g__Lachnospiraceae_UCG_002	FATPHs	2.75318	2.97455	0.0350057
p__Actinobacteria.c__Actinobacteria.o__Coriobacteriales.f__Eggerthellaceae.g__norank_f__Eggerthellaceae	FATPHs	3.39785	2.96975	0.0253473
p__Fusobacteria.c__Fusobacteriia.o__Fusobacteriales	PATPHs	1.91254	2.96489	0.0250462
p__Fusobacteria	PATPHs	1.91254	2.96485	0.0250462
p__Fusobacteria.c__Fusobacteriia	PATPHs	1.91254	2.96475	0.0250462
p__Patescibacteria.c__Gracilibacteria.o__Absconditabacteriales_SR1.f__norank_o__Absconditabacteriales_SR1	PATPHs	2.63564	2.84227	0.0474012
p__Patescibacteria.c__Gracilibacteria.o__Absconditabacteriales_SR1.f__norank_o__Absconditabacteriales_SR1.g__norank_f__norank_o__Absconditabacteriales_SR1	PATPHs	2.63564	2.84227	0.0474012
p__Patescibacteria.c__Gracilibacteria.o__Absconditabacteriales_SR1	PATPHs	2.63564	2.84227	0.0474012
p__Firmicutes.c__Clostridia.o__Clostridiales.f__Lachnospiraceae.g__Lachnoclostridium_10	PATPHs	3.25637	2.83993	0.0350057
p__Firmicutes.c__Clostridia.o__Clostridiales.f__Ruminococcaceae.g__Caproiciproducens	PATPHs	2.6529	2.83938	0.0350057
p__WPS_2.c__norank_p__WPS_2.o__norank_c__norank_p__WPS_2.f__norank_o__norank_c__norank_p__WPS_2	PATPHs	3.07816	2.82567	0.0251866
p__WPS_2.c__norank_p__WPS_2	PATPHs	3.07816	2.82567	0.0251866
p__WPS_2.c__norank_p__WPS_2.o__norank_c__norank_p__WPS_2	PATPHs	3.07816	2.82567	0.0251866
p__WPS_2.c__norank_p__WPS_2.o__norank_c__norank_p__WPS_2.f__norank_o__norank_c__norank_p__WPS_2.g__norank_f__norank_o__norank_c__norank_p__WPS_2	PATPHs	3.07816	2.82567	0.0251866
p__WPS_2	PATPHs	3.07816	2.82567	0.0251866
p__Patescibacteria.c__Gracilibacteria	PATPHs	2.6529	2.8251	0.0251866
p__Firmicutes.c__Clostridia.o__Clostridiales.f__Ruminococcaceae.g__Oscillospira	PATPHs	3.08028	2.80378	0.00174512
p__Synergistetes.c__Synergistia.o__Synergistales.f__Synergistaceae.g__Pyramidobacter	PATPHs	2.25777	2.79438	0.0344351
p__Proteobacteria.c__Gammaproteobacteria.o__Betaproteobacteriales	PATPHs	3.20889	2.7922	0.0180865
p__Bacteroidetes.c__Bacteroidia.o__Bacteroidales.f__Rikenellaceae.g__hoa5_07d05_gut_group	PATPHs	3.07816	2.78459	0.00404098
p__Proteobacteria.c__Alphaproteobacteria.o__Rickettsiales	PATPHs	3.09275	2.76726	0.0476454
p__Proteobacteria.c__Gammaproteobacteria.o__Betaproteobacteriales.f__Burkholderiaceae	PATPHs	3.03358	2.75539	0.00267579
p__Firmicutes.c__Clostridia.o__Clostridiales.f__Lachnospiraceae.g__Lachnospiraceae_UCG_010	PATPHs	2.7876	2.68847	0.0179598
p__Proteobacteria.c__Deltaproteobacteria.o__Bradymonadales.f__norank_o__Bradymonadales.g__norank_f__norank_o__Bradymonadales	PATPHs	2.877	2.67685	0.0466702
p__Proteobacteria.c__Deltaproteobacteria.o__Bradymonadales	PATPHs	2.877	2.67685	0.0466702
p__Proteobacteria.c__Deltaproteobacteria.o__Bradymonadales.f__norank_o__Bradymonadales	PATPHs	2.877	2.67685	0.0466702
p__Spirochaetes.c__MVP_15.o__norank_c__MVP_15.f__norank_o__norank_c__MVP_15	PATPHs	2.59248	2.48364	0.028286
p__Spirochaetes.c__MVP_15	PATPHs	2.59248	2.48361	0.028286
p__Spirochaetes.c__MVP_15.o__norank_c__MVP_15.f__norank_o__norank_c__MVP_15.g__norank_f__norank_o__norank_c__MVP_15	PATPHs	2.59248	2.48358	0.028286
p__Spirochaetes.c__MVP_15.o__norank_c__MVP_15	PATPHs	2.59248	2.48351	0.028286
p__Firmicutes.c__Clostridia.o__Clostridiales.f__Lachnospiraceae.g__Lachnoclostridium		2.36847		-
p__Firmicutes.c__Clostridia		5.68485		-
p__Firmicutes.c__Clostridia.o__Clostridiales.f__Family_XIII.g__Mogibacterium		3.43386		-
p__Proteobacteria.c__Alphaproteobacteria.o__Azospirillales.f__Azospirillaceae.g__Skermanella		1.06744		-
p__Firmicutes.c__Negativicutes.o__Selenomonadales.f__Acidaminococcaceae.g__Succiniclasticum		1.06744		-
p__Actinobacteria.c__Actinobacteria.o__Coriobacteriales.f__norank_o__Coriobacteriales		2.39988		-
p__Firmicutes.c__Clostridia.o__unclassified_c__Clostridia.f__unclassified_c__Clostridia		2.06744		-
p__Bacteroidetes.c__Bacteroidia.o__Bacteroidales.f__Rikenellaceae.g__Rikenellaceae_RC9_gut_group		4.83474		-
p__Tenericutes.c__Mollicutes.o__Anaeroplasmatales.f__Anaeroplasmataceae.g__Anaeroplasma		2.6585		-
p__Actinobacteria.c__Actinobacteria.o__Coriobacteriales.f__Eggerthellaceae.g__unclassified_f__Eggerthellaceae		2.91563		-
p__Spirochaetes.c__Spirochaetia.o__Spirochaetales.f__Spirochaetaceae.g__Sediminispirochaeta		2.31048		-
p__Firmicutes.c__Clostridia.o__Clostridiales.f__Peptococcaceae.g__Desulfurispora		2.14662		-
p__Verrucomicrobia.c__Verrucomicrobiae.o__Verrucomicrobiales.f__Akkermansiaceae		4.25552		-
p__Firmicutes.c__Clostridia.o__Clostridiales.f__Lachnospiraceae		5.24149		-
p__Patescibacteria.c__Saccharimonadia.o__Saccharimonadales.f__Saccharimonadaceae		3.81291		-
p__Lentisphaerae.c__Oligosphaeria.o__Oligosphaerales		2.48241		-
p__Firmicutes.c__Clostridia.o__Clostridiales.f__Lachnospiraceae.g__Butyrivibrio		2.83087		-
p__Proteobacteria.c__Alphaproteobacteria.o__Paracaedibacterales.f__Paracaedibacteraceae		2.19777		-
p__Bacteroidetes.c__Bacteroidia.o__Bacteroidales.f__Paludibacteraceae		3.91254		-
p__Firmicutes.c__Clostridia.o__Clostridiales.f__Peptostreptococcaceae.g__Terrisporobacter		2.80384		-
p__Fibrobacteres.c__Fibrobacteria.o__Fibrobacterales.f__Fibrobacteraceae.g__Fibrobacter		3.91223		-
p__Proteobacteria.c__Deltaproteobacteria.o__unclassified_c__Deltaproteobacteria		1.36847		-
p__Actinobacteria.c__Actinobacteria.o__Bifidobacteriales.f__Bifidobacteriaceae.g__Parascardovia		1.6695		-
p__Proteobacteria.c__Alphaproteobacteria.o__Caulobacterales.f__Caulobacteraceae.g__Brevundimonas		1.24353		-
p__Firmicutes.c__Clostridia.o__Clostridiales.f__Lachnospiraceae.g__Cellulosilyticum		0.76641		-
p__Firmicutes.c__Clostridia.o__Clostridiales.f__Lachnospiraceae.g__unclassified_f__Lachnospiraceae		4.73452		-
p__Firmicutes.c__Clostridia.o__Clostridiales.f__Eubacteriaceae.g__Anaerofustis		1.46538		-
p__Chloroflexi.c__Anaerolineae.o__Anaerolineales.f__Anaerolineaceae.g__Flexilinea		1.46538		-
p__Verrucomicrobia.c__Verrucomicrobiae.o__LD1_PB3.f__norank_o__LD1_PB3		1.06744		-
p__Kiritimatiellaeota		4.41652		-
p__Firmicutes.c__Erysipelotrichia.o__Erysipelotrichales.f__Erysipelotrichaceae.g__Erysipelatoclostridium		2.69583		-
p__Actinobacteria.c__Actinobacteria.o__Coriobacteriales.f__Atopobiaceae.g__Olsenella		1.36847		-
p__Proteobacteria.c__Alphaproteobacteria.o__unclassified_c__Alphaproteobacteria		1.8078		-
p__Elusimicrobia.c__Elusimicrobia.o__Elusimicrobiales.f__Elusimicrobiaceae.g__Elusimicrobium		2.59892		-
p__Deferribacteres.c__Deferribacteres.o__Deferribacterales.f__Deferribacteraceae.g__Mucispirillum		1.54456		-
p__Gemmatimonadetes.c__Gemmatimonadetes		0.76641		-
p__Bacteroidetes.c__Bacteroidia.o__Bacteroidales		5.57611		-
p__Bacteroidetes.c__Bacteroidia.o__Bacteroidales.f__F082.g__norank_f__F082		4.86332		-
p__Bacteroidetes.c__Bacteroidia.o__Bacteroidales.f__Prevotellaceae.g__Prevotella_7		1.06744		-
p__Bacteroidetes.c__Bacteroidia.o__Bacteroidales.f__Prevotellaceae.g__Prevotella_6		0.76641		-
p__Bacteroidetes.c__Bacteroidia.o__Bacteroidales.f__Prevotellaceae.g__Prevotella_1		3.47822		-
p__Tenericutes.c__Mollicutes.o__unclassified_c__Mollicutes.f__unclassified_c__Mollicutes.g__unclassified_c__Mollicutes		2.14662		-
p__Fibrobacteres.c__Fibrobacteria.o__Fibrobacterales.f__Fibrobacteraceae		3.91223		-
p__Firmicutes.c__Clostridia.o__Clostridiales.f__Ruminococcaceae.g__GCA_900066225		1.9425		-
p__Proteobacteria.c__Deltaproteobacteria.o__unclassified_c__Deltaproteobacteria.f__unclassified_c__Deltaproteobacteria		1.36847		-
p__Gemmatimonadetes		0.76641		-
p__Spirochaetes.c__Spirochaetia.o__Spirochaetales.f__Spirochaetaceae		4.57959		-
p__Armatimonadetes.c__norank_p__Armatimonadetes		2.70593		-
p__Bacteroidetes.c__Bacteroidia.o__Bacteroidales.f__Paludibacteraceae.g__norank_f__Paludibacteraceae		3.91254		-
p__Firmicutes.c__Clostridia.o__Clostridiales.f__Family_XIII.g__Family_XIII_AD3011_group		4.05667		-
p__Proteobacteria.c__Alphaproteobacteria.o__unclassified_c__Alphaproteobacteria.f__unclassified_c__Alphaproteobacteria		1.8078		-
p__Actinobacteria.c__Actinobacteria.o__Corynebacteriales.f__Dietziaceae		1.46538		-
p__Actinobacteria.c__Actinobacteria.o__Propionibacteriales.f__Nocardioidaceae.g__Nocardioides		1.54456		-
p__Actinobacteria.c__Actinobacteria.o__Propionibacteriales.f__Nocardioidaceae		1.8078		-
p__Actinobacteria.c__Actinobacteria.o__Micrococcales		3.03825		-
p__Actinobacteria.c__Actinobacteria		3.98626		-
p__Proteobacteria.c__Deltaproteobacteria.o__Desulfovibrionales.f__Desulfovibrionaceae.g__Desulfovibrio		3.84631		-
p__Proteobacteria.c__Deltaproteobacteria.o__Desulfobacterales		1.46538		-
p__Bacteroidetes.c__Bacteroidia.o__Bacteroidales.f__Muribaculaceae		3.87801		-
p__Patescibacteria.c__Saccharimonadia.o__Saccharimonadales.f__Saccharimonadaceae.g__Candidatus_Saccharimonas		3.81291		-
p__Firmicutes.c__Clostridia.o__Clostridiales.f__Lachnospiraceae.g__Lachnospiraceae_UCG_006		3.25355		-
p__Actinobacteria.c__Actinobacteria.o__Coriobacteriales.f__unclassified_o__Coriobacteriales.g__unclassified_o__Coriobacteriales		2.5146		-
p__Firmicutes.c__Erysipelotrichia.o__Erysipelotrichales.f__Erysipelotrichaceae.g__Solobacterium		1.54456		-
p__Firmicutes.c__Erysipelotrichia.o__Erysipelotrichales.f__Erysipelotrichaceae.g__Breznakia		1.9425		-
p__Bacteroidetes.c__Bacteroidia.o__Bacteroidales.f__Prevotellaceae.g__Prevotellaceae_Ga6A1_group		2.16435		-
p__Firmicutes.c__Clostridia.o__Clostridiales.f__Lachnospiraceae.g__Coprococcus_1		3.07176		-
p__Fusobacteria.c__Fusobacteriia.o__Fusobacteriales.f__Leptotrichiaceae		1.54456		-
p__Actinobacteria.c__Actinobacteria.o__Micrococcales.f__Micrococcaceae		2.9786		-
p__Firmicutes.c__Clostridia.o__Clostridiales.f__Lachnospiraceae.g___Eubacterium__ventriosum_group		1.36847		-
p__Bacteroidetes.c__Bacteroidia.o__Bacteroidales.f__M2PB4_65_termite_group		2.46538		-
p__Bacteroidetes.c__Bacteroidia.o__Bacteroidales.f__Rikenellaceae		4.85408		-
p__Proteobacteria.c__Alphaproteobacteria.o__Azospirillales		1.06744		-
p__Firmicutes.c__unclassified_p__Firmicutes.o__unclassified_p__Firmicutes		2.47398		-
p__Proteobacteria.c__Gammaproteobacteria.o__Betaproteobacteriales.f__Burkholderiaceae.g__Ralstonia		1.24353		-
p__Tenericutes.c__Mollicutes.o__Izimaplasmatales.f__Izimaplasmataceae		1.88035		-
p__Firmicutes.c__Erysipelotrichia.o__Erysipelotrichales.f__Erysipelotrichaceae.g__Erysipelotrichaceae_UCG_003		2.45661		-
p__Tenericutes.c__Mollicutes.o__Izimaplasmatales		2.62973		-
p__Fibrobacteres		3.91223		-
p__Fusobacteria.c__Fusobacteriia.o__Fusobacteriales.f__Fusobacteriaceae		1.6695		-
p__Proteobacteria.c__Gammaproteobacteria.o__Pasteurellales.f__Pasteurellaceae.g__Haemophilus		1.61151		-
p__Firmicutes.c__Clostridia.o__Clostridiales.f__Lachnospiraceae.g__Johnsonella		2.97053		-
p__Proteobacteria.c__Alphaproteobacteria.o__Rhizobiales.f__Rhizobiaceae		1.46538		-
p__Actinobacteria.c__Actinobacteria.o__Bifidobacteriales.f__Bifidobacteriaceae.g__Bifidobacterium		3.29916		-
p__Bacteroidetes.c__Bacteroidia.o__Bacteroidales.f__norank_o__Bacteroidales.g__norank_f__norank_o__Bacteroidales		2.98913		-
p__Proteobacteria.c__Deltaproteobacteria.o__PB19.f__norank_o__PB19.g__norank_f__norank_o__PB19		2.12814		-
p__Proteobacteria.c__Gammaproteobacteria.o__unclassified_c__Gammaproteobacteria.f__unclassified_c__Gammaproteobacteria.g__unclassified_c__Gammaproteobacteria		2.18138		-
p__Synergistetes.c__Synergistia.o__Synergistales.f__Synergistaceae.g__norank_f__Synergistaceae		2.64147		-
p__Bacteroidetes.c__Bacteroidia.o__Bacteroidales.f__Prevotellaceae.g__norank_f__Prevotellaceae		2.6695		-
p__Actinobacteria.c__Actinobacteria.o__Corynebacteriales.f__Dietziaceae.g__Dietzia		1.46538		-
p__Firmicutes.c__Clostridia.o__Clostridiales.f__Lachnospiraceae.g___Eubacterium__hallii_group		4.02313		-
p__Elusimicrobia.c__Elusimicrobia.o__Elusimicrobiales.f__Elusimicrobiaceae		2.59892		-
p__Firmicutes.c__Clostridia.o__Clostridiales.f__Family_XIII.g__unclassified_f__Family_XIII		3.20732		-
p__Actinobacteria.c__Actinobacteria.o__Micrococcales.f__Dermabacteraceae		1.9425		-
p__Bacteroidetes.c__Bacteroidia.o__Bacteroidales.f__Rikenellaceae.g__Mucinivorans		1.54456		-
p__Proteobacteria.c__Gammaproteobacteria.o__Aeromonadales.f__Succinivibrionaceae.g__Succinivibrio		1.24353		-
p__Actinobacteria.c__Actinobacteria.o__Corynebacteriales.f__Nocardiaceae.g__Rhodococcus		2.33461		-
p__Actinobacteria.c__Actinobacteria.o__Micrococcales.f__Microbacteriaceae		1.61151		-
p__Epsilonbacteraeota.c__Campylobacteria		2.77925		-
p__Actinobacteria.c__Actinobacteria.o__Micrococcales.f__unclassified_o__Micrococcales		2.02168		-
p__Firmicutes.c__Clostridia.o__Clostridiales.f__Clostridiales_vadinBB60_group.g__norank_f__Clostridiales_vadinBB60_group		3.53726		-
p__Proteobacteria.c__Gammaproteobacteria.o__Enterobacteriales		1.91254		-
p__Bacteroidetes.c__Bacteroidia.o__Bacteroidales.f__Tannerellaceae		1.6695		-
p__Firmicutes.c__Clostridia.o__Clostridiales.f__Family_XIII.g___Eubacterium__brachy_group		1.9425		-
p__Planctomycetes.c__vadinHA49.o__norank_c__vadinHA49.f__norank_o__norank_c__vadinHA49.g__norank_f__norank_o__norank_c__vadinHA49		1.99686		-
p__Firmicutes.c__Clostridia.o__Clostridiales.f__Ruminococcaceae.g__Ruminiclostridium		2.5146		-
p__Proteobacteria.c__Deltaproteobacteria.o__PB19.f__norank_o__PB19		2.12814		-
p__Firmicutes.c__Clostridia.o__Clostridiales.f__Ruminococcaceae.g__Saccharofermentans		3.4049		-
p__Armatimonadetes.c__norank_p__Armatimonadetes.o__norank_c__norank_p__Armatimonadetes.f__norank_o__norank_c__norank_p__Armatimonadetes.g__norank_f__norank_o__norank_c__norank_p__Armatimonadetes		2.70593		-
p__Firmicutes.c__Clostridia.o__Clostridiales.f__Lachnospiraceae.g__Marvinbryantia		4.20653		-
p__Firmicutes.c__Clostridia.o__Clostridiales.f__Christensenellaceae.g__Christensenellaceae_R_7_group		4.56062		-
p__Firmicutes.c__Erysipelotrichia.o__Erysipelotrichales.f__Erysipelotrichaceae.g___Anaerorhabdus__furcosa_group		2.59892		-
p__Actinobacteria.c__Actinobacteria.o__Pseudonocardiales.f__Pseudonocardiaceae		1.06744		-
p__Tenericutes.c__Mollicutes		3.63151		-
p__Proteobacteria.c__Gammaproteobacteria.o__Aeromonadales		2.29789		-
p__Cyanobacteria.c__Melainabacteria.o__Gastranaerophilales.f__norank_o__Gastranaerophilales.g__norank_f__norank_o__Gastranaerophilales		3.66678		-
p__Proteobacteria.c__Alphaproteobacteria.o__Rhizobiales		1.8078		-
p__Spirochaetes.c__Spirochaetia.o__Spirochaetales.f__Spirochaetaceae.g__Treponema_2		4.4709		-
p__Fibrobacteres.c__Fibrobacteria		3.91223		-
p__Kiritimatiellaeota.c__Kiritimatiellae.o__WCHB1_41.f__norank_o__WCHB1_41.g__norank_f__norank_o__WCHB1_41		4.41652		-
p__Firmicutes.c__Clostridia.o__Clostridiales.f__Defluviitaleaceae.g__Defluviitaleaceae_UCG_011		3.49232		-
p__Firmicutes.c__Clostridia.o__Clostridiales.f__Family_XIII		4.4031		-
p__Firmicutes.c__Clostridia.o__Clostridiales.f__Lachnospiraceae.g__Tyzzerella_3		1.61151		-
p__Planctomycetes.c__vadinHA49		1.99686		-
p__Spirochaetes.c__Spirochaetia		4.57959		-
p__Firmicutes.c__Clostridia.o__Clostridiales.f__Christensenellaceae.g__norank_f__Christensenellaceae		2.92477		-
p__Firmicutes.c__Clostridia.o__Clostridiales.f__Ruminococcaceae.g__unclassified_f__Ruminococcaceae		4.02385		-
p__Firmicutes.c__Clostridia.o__Clostridiales.f__Christensenellaceae		4.57082		-
p__Gemmatimonadetes.c__Gemmatimonadetes.o__Gemmatimonadales.f__Gemmatimonadaceae.g__Gemmatimonas		0.76641		-
p__Cyanobacteria.c__Oxyphotobacteria.o__Chloroplast		2.16435		-
p__Verrucomicrobia.c__Verrucomicrobiae.o__Pedosphaerales		2.75318		-
p__Tenericutes.c__Mollicutes.o__Mycoplasmatales		2.77073		-
p__Actinobacteria.c__Actinobacteria.o__Coriobacteriales.f__Eggerthellaceae.g__Enterorhabdus		0.76641		-
p__Firmicutes.c__Bacilli.o__Bacillales		2.38966		-
p__Armatimonadetes.c__norank_p__Armatimonadetes.o__norank_c__norank_p__Armatimonadetes.f__norank_o__norank_c__norank_p__Armatimonadetes		2.70593		-
p__Bacteroidetes.c__Bacteroidia.o__Bacteroidales.f__Marinifilaceae.g__norank_f__Marinifilaceae		2.24353		-
p__Actinobacteria.c__Actinobacteria.o__Propionibacteriales.f__Nocardioidaceae.g__Aeromicrobium		1.46538		-
p__Proteobacteria.c__Gammaproteobacteria.o__Enterobacteriales.f__Enterobacteriaceae		1.91254		-
p__Proteobacteria.c__Gammaproteobacteria.o__Aeromonadales.f__Succinivibrionaceae		2.29789		-
p__Firmicutes.c__Clostridia.o__Clostridiales.f__Lachnospiraceae.g__Lachnospiraceae_FCS020_group		3.09275		-
p__Proteobacteria.c__Alphaproteobacteria.o__Caulobacterales.f__Caulobacteraceae		1.24353		-
p__Proteobacteria.c__Gammaproteobacteria.o__Xanthomonadales		1.06744		-
p__Firmicutes.c__Negativicutes.o__Selenomonadales.f__Veillonellaceae.g__unclassified_f__Veillonellaceae		2.46538		-
p__Tenericutes.c__Mollicutes.o__Izimaplasmatales.f__Izimaplasmataceae.g__norank_f__Izimaplasmataceae		1.88035		-
p__Cyanobacteria.c__Melainabacteria		3.66678		-
p__Tenericutes.c__Mollicutes.o__Mycoplasmatales.f__Mycoplasmataceae.g__Mycoplasma		2.77073		-
p__Spirochaetes		4.58404		-
p__Firmicutes.c__Clostridia.o__Clostridiales.f__Syntrophomonadaceae.g__unclassified_f__Syntrophomonadaceae		1.46538		-
p__Bacteroidetes.c__Bacteroidia.o__Bacteroidales.f__Rikenellaceae.g__Alistipes		2.43851		-
p__Firmicutes.c__Negativicutes.o__Selenomonadales.f__Veillonellaceae.g__Megasphaera		1.8078		-
p__Firmicutes.c__Bacilli.o__Lactobacillales.f__unclassified_o__Lactobacillales.g__unclassified_o__Lactobacillales		3.46451		-
p__Proteobacteria.c__Gammaproteobacteria.o__unclassified_c__Gammaproteobacteria		2.18138		-
p__Firmicutes.c__Negativicutes.o__Selenomonadales.f__Veillonellaceae.g__Quinella		2.85983		-
p__Firmicutes.c__Clostridia.o__Clostridiales.f__Lachnospiraceae.g__Lachnospiraceae_UCG_008		3.02886		-
p__Cyanobacteria.c__Oxyphotobacteria.o__Chloroplast.f__norank_o__Chloroplast.g__norank_f__norank_o__Chloroplast		2.16435		-
p__Proteobacteria.c__Alphaproteobacteria.o__Rhodospirillales.f__norank_o__Rhodospirillales.g__norank_f__norank_o__Rhodospirillales		3.41281		-
p__Chloroflexi.c__Anaerolineae		1.46538		-
p__Firmicutes.c__Clostridia.o__unclassified_c__Clostridia.f__unclassified_c__Clostridia.g__unclassified_c__Clostridia		2.06744		-
p__Firmicutes.c__Clostridia.o__Clostridiales.f__Lachnospiraceae.g__Anaerosporobacter		3.93254		-
p__Proteobacteria.c__Alphaproteobacteria.o__Rhodospirillales.f__norank_o__Rhodospirillales		3.41281		-
p__Synergistetes.c__Synergistia.o__Synergistales.f__Synergistaceae.g__unclassified_f__Synergistaceae		3.3215		-
p__Proteobacteria.c__Alphaproteobacteria.o__Sphingomonadales		1.06744		-
p__Proteobacteria.c__Alphaproteobacteria.o__Rhodobacterales.f__Rhodobacteraceae		1.24353		-
p__Firmicutes.c__unclassified_p__Firmicutes		2.47398		-
p__Deferribacteres.c__Deferribacteres		1.54456		-
p__Bacteroidetes.c__Bacteroidia.o__Bacteroidales.f__Bacteroidaceae		1.99686		-
p__Bacteroidetes.c__Bacteroidia.o__Bacteroidales.f__Muribaculaceae.g__norank_f__Muribaculaceae		3.87801		-
p__Actinobacteria.c__Actinobacteria.o__Corynebacteriales.f__Nocardiaceae		2.33461		-
p__Proteobacteria.c__Alphaproteobacteria.o__Rickettsiales.f__norank_o__Rickettsiales		3.05421		-
p__Firmicutes.c__Clostridia.o__Clostridiales.f__Lachnospiraceae.g__norank_f__Lachnospiraceae		3.57731		-
p__Proteobacteria.c__Alphaproteobacteria.o__Azospirillales.f__Azospirillaceae		1.06744		-
p__Firmicutes.c__Clostridia.o__Clostridiales.f__Ruminococcaceae.g__Ruminococcaceae_UCG_012		1.88035		-
p__Firmicutes.c__Clostridia.o__Clostridiales.f__Ruminococcaceae.g__Ruminococcaceae_UCG_013		3.64551		-
p__Firmicutes.c__Clostridia.o__Clostridiales.f__Ruminococcaceae.g__Ruminococcaceae_UCG_014		3.93901		-
p__Chloroflexi.c__Anaerolineae.o__Anaerolineales		1.46538		-
p__Elusimicrobia		3.04287		-
p__Proteobacteria.c__Alphaproteobacteria.o__Paracaedibacterales.f__Paracaedibacteraceae.g__norank_f__Paracaedibacteraceae		2.19777		-
p__Bacteroidetes.c__Bacteroidia.o__Bacteroidales.f__Bacteroidales_RF16_group		3.98258		-
p__Firmicutes.c__Clostridia.o__Clostridiales.f__Ruminococcaceae.g__Subdoligranulum		1.46538		-
p__Patescibacteria.c__Gracilibacteria.o__JGI_0000069_P22.f__norank_o__JGI_0000069_P22		1.24353		-
p__Tenericutes.c__Mollicutes.o__Izimaplasmatales.f__norank_o__Izimaplasmatales		2.54456		-
p__Actinobacteria.c__Actinobacteria.o__Pseudonocardiales		1.06744		-
p__Elusimicrobia.c__Elusimicrobia.o__Endomicrobiales		2.8492		-
p__Chloroflexi.c__Anaerolineae.o__Anaerolineales.f__Anaerolineaceae		1.46538		-
p__Firmicutes.c__Clostridia.o__Clostridiales.f__Defluviitaleaceae		3.49232		-
p__Proteobacteria		4.14879		-
p__Firmicutes.c__Negativicutes.o__Selenomonadales.f__Veillonellaceae.g__Dialister		1.24353		-
p__Lentisphaerae.c__Oligosphaeria.o__Oligosphaerales.f__Oligosphaeraceae.g__horsej_a03		0.76641		-
p__Bacteroidetes.c__Bacteroidia.o__Bacteroidales.f__Bacteroidales_BS11_gut_group		3.93843		-
p__Firmicutes.c__Clostridia.o__Clostridiales.f__Syntrophomonadaceae		1.46538		-
p__Cyanobacteria.c__Oxyphotobacteria		2.16435		-
p__Firmicutes.c__Clostridia.o__Clostridiales.f__Peptococcaceae.g__norank_f__Peptococcaceae		3.4029		-
p__Actinobacteria.c__Actinobacteria.o__Micrococcales.f__unclassified_o__Micrococcales.g__unclassified_o__Micrococcales		2.02168		-
p__Proteobacteria.c__unclassified_p__Proteobacteria.o__unclassified_p__Proteobacteria.f__unclassified_p__Proteobacteria.g__unclassified_p__Proteobacteria		1.72065		-
p__Proteobacteria.c__Alphaproteobacteria.o__Rhizobiales.f__Rhizobiaceae.g__Allorhizobium_Neorhizobium_Pararhizobium_Rhizobium		1.46538		-
p__Proteobacteria.c__unclassified_p__Proteobacteria		1.72065		-
p__Bacteroidetes.c__Bacteroidia		5.5802		-
p__Proteobacteria.c__Gammaproteobacteria.o__Xanthomonadales.f__Xanthomonadaceae		1.06744		-
p__Actinobacteria.c__Actinobacteria.o__Micrococcales.f__Intrasporangiaceae		1.06744		-
p__Firmicutes.c__Erysipelotrichia.o__Erysipelotrichales.f__Erysipelotrichaceae.g__unclassified_f__Erysipelotrichaceae		3.1108		-
p__Proteobacteria.c__Gammaproteobacteria.o__Betaproteobacteriales.f__Burkholderiaceae.g__Herbaspirillum		1.24353		-
p__Actinobacteria.c__Actinobacteria.o__Micrococcales.f__Sanguibacteraceae		1.46538		-
p__Firmicutes.c__Erysipelotrichia.o__Erysipelotrichales.f__Erysipelotrichaceae.g__Sharpea		3.52381		-
p__Epsilonbacteraeota.c__Campylobacteria.o__Campylobacterales.f__Campylobacteraceae		2.77925		-
p__Firmicutes.c__Clostridia.o__Clostridiales.f__Lachnospiraceae.g__GCA_900066575		1.61151		-
p__Firmicutes.c__Clostridia.o__Clostridiales.f__Ruminococcaceae.g__Ruminococcaceae_UCG_008		3.38862		-
p__Actinobacteria.c__Actinobacteria.o__Frankiales		1.6695		-
p__Actinobacteria.c__Actinobacteria.o__Frankiales.f__norank_o__Frankiales		1.06744		-
p__Firmicutes.c__Clostridia.o__Clostridiales.f__Ruminococcaceae.g__Ruminiclostridium_5		2.70593		-
p__Firmicutes.c__Clostridia.o__Clostridiales.f__Clostridiaceae_1.g__Sarcina		1.97053		-
p__Tenericutes.c__Mollicutes.o__EMP_G18.f__norank_o__EMP_G18		1.76641		-
p__Proteobacteria.c__Deltaproteobacteria.o__Desulfovibrionales.f__Desulfovibrionaceae.g__unclassified_f__Desulfovibrionaceae		1.54456		-
p__Firmicutes.c__Clostridia.o__Clostridiales.f__Ruminococcaceae.g__Ruminiclostridium_6		2.53726		-
p__Proteobacteria.c__Gammaproteobacteria.o__Betaproteobacteriales.f__Burkholderiaceae.g__unclassified_f__Burkholderiaceae		2.77073		-
p__Proteobacteria.c__Deltaproteobacteria.o__PB19		2.12814		-
p__Proteobacteria.c__Alphaproteobacteria.o__Rhodospirillales		3.41281		-
p__Patescibacteria.c__Gracilibacteria.o__JGI_0000069_P22		1.24353		-
p__Actinobacteria.c__Actinobacteria.o__Bifidobacteriales		3.41281		-
p__Firmicutes.c__Clostridia.o__Clostridiales.f__Ruminococcaceae.g__Ruminococcaceae_NK4A214_group		4.50819		-
p__Epsilonbacteraeota.c__Campylobacteria.o__Campylobacterales.f__Campylobacteraceae.g__Campylobacter		2.77925		-
p__Proteobacteria.c__Gammaproteobacteria.o__Enterobacteriales.f__Enterobacteriaceae.g__Escherichia_Shigella		1.61151		-
p__Firmicutes.c__Clostridia.o__Clostridiales.f__Family_XIII.g__Anaerovorax		4.01266		-
p__Actinobacteria.c__Actinobacteria.o__Propionibacteriales		1.8078		-
p__Firmicutes.c__Bacilli.o__Lactobacillales.f__Streptococcaceae.g__unclassified_f__Streptococcaceae		2.98913		-
p__Firmicutes.c__Clostridia.o__Clostridiales.f__Lachnospiraceae.g__Blautia		3.7245		-
p__Firmicutes.c__Clostridia.o__Clostridiales.f__Christensenellaceae.g__unclassified_f__Christensenellaceae		1.54456		-
p__Proteobacteria.c__Gammaproteobacteria.o__Aeromonadales.f__Succinivibrionaceae.g__Ruminobacter		1.61151		-
p__Cyanobacteria		3.67167		-
p__Firmicutes.c__Clostridia.o__Clostridiales.f__Lachnospiraceae.g__Lachnospiraceae_ND3007_group		3.62854		-
p__Actinobacteria.c__Actinobacteria.o__Coriobacteriales.f__Eggerthellaceae		3.52683		-
p__Tenericutes.c__Mollicutes.o__Anaeroplasmatales		2.6585		-
p__Firmicutes.c__Clostridia.o__Clostridiales.f__Lachnospiraceae.g__Lachnospiraceae_XPB1014_group		4.50225		-
p__Bacteroidetes.c__Bacteroidia.o__Bacteroidales.f__p_2534_18B5_gut_group		1.06744		-
p__Bacteroidetes.c__Bacteroidia.o__Bacteroidales.f__unclassified_o__Bacteroidales		4.32715		-
p__Proteobacteria.c__Gammaproteobacteria		3.2702		-
p__Verrucomicrobia.c__Verrucomicrobiae.o__Verrucomicrobiales		4.25552		-
p__Bacteroidetes.c__Bacteroidia.o__Bacteroidales.f__gir_aah93h0.g__norank_f__gir_aah93h0		2.70593		-
p__Firmicutes.c__unclassified_p__Firmicutes.o__unclassified_p__Firmicutes.f__unclassified_p__Firmicutes		2.47398		-
p__Firmicutes.c__Clostridia.o__Clostridiales.f__Family_XIII.g___Eubacterium__nodatum_group		2.88035		-
p__Actinobacteria.c__Actinobacteria.o__Coriobacteriales.f__Atopobiaceae.g__norank_f__Atopobiaceae		2.7302		-
p__Kiritimatiellaeota.c__Kiritimatiellae.o__WCHB1_41.f__norank_o__WCHB1_41		4.41652		-
p__Bacteroidetes.c__Bacteroidia.o__Bacteroidales.f__Prevotellaceae.g__Prevotellaceae_UCG_004		4.17176		-
p__Bacteroidetes.c__Bacteroidia.o__Bacteroidales.f__Prevotellaceae.g__Prevotellaceae_UCG_003		3.99966		-
p__Bacteroidetes.c__Bacteroidia.o__Bacteroidales.f__Prevotellaceae.g__Prevotellaceae_UCG_001		4.14244		-
p__Bacteroidetes.c__Bacteroidia.o__Bacteroidales.f__Bacteroidales_UCG_001.g__norank_f__Bacteroidales_UCG_001		2.94825		-
p__Tenericutes.c__Mollicutes.o__Izimaplasmatales.f__norank_o__Izimaplasmatales.g__norank_f__norank_o__Izimaplasmatales		2.54456		-
p__Proteobacteria.c__Gammaproteobacteria.o__Betaproteobacteriales.f__T34		2.7302		-
p__Proteobacteria.c__unclassified_p__Proteobacteria.o__unclassified_p__Proteobacteria		1.72065		-
p__Actinobacteria.c__Actinobacteria.o__Micrococcales.f__Microbacteriaceae.g__Agrococcus		1.61151		-
p__Tenericutes.c__Mollicutes.o__Mollicutes_RF39.f__norank_o__Mollicutes_RF39		3.45838		-
p__Tenericutes.c__Mollicutes.o__Mollicutes_RF39		3.45838		-
p__Actinobacteria		3.98626		-
p__Proteobacteria.c__Alphaproteobacteria.o__unclassified_c__Alphaproteobacteria.f__unclassified_c__Alphaproteobacteria.g__unclassified_c__Alphaproteobacteria		1.8078		-
p__Epsilonbacteraeota.c__Campylobacteria.o__Campylobacterales		2.77925		-
p__Firmicutes.c__Bacilli.o__Bacillales.f__Planococcaceae.g__Planomicrobium		2.38966		-
p__Proteobacteria.c__Alphaproteobacteria.o__Caulobacterales		1.24353		-
p__Firmicutes.c__Clostridia.o__Clostridiales.f__Lachnospiraceae.g__Roseburia		1.91254		-
p__Actinobacteria.c__Actinobacteria.o__Bifidobacteriales.f__Bifidobacteriaceae		3.41281		-
p__Proteobacteria.c__Gammaproteobacteria.o__Betaproteobacteriales.f__Burkholderiaceae.g__Parasutterella		1.46538		-
p__Patescibacteria.c__Saccharimonadia.o__Saccharimonadales.f__unclassified_o__Saccharimonadales		1.06744		-
p__Planctomycetes.c__vadinHA49.o__norank_c__vadinHA49.f__norank_o__norank_c__vadinHA49		1.99686		-
p__Proteobacteria.c__Deltaproteobacteria.o__unclassified_c__Deltaproteobacteria.f__unclassified_c__Deltaproteobacteria.g__unclassified_c__Deltaproteobacteria		1.36847		-
p__Actinobacteria.c__Actinobacteria.o__Micrococcales.f__Intrasporangiaceae.g__Ornithinimicrobium		1.06744		-
p__Firmicutes.c__Clostridia.o__Clostridiales.f__unclassified_o__Clostridiales.g__unclassified_o__Clostridiales		3.53431		-
p__Actinobacteria.c__Actinobacteria.o__Coriobacteriales.f__norank_o__Coriobacteriales.g__norank_f__norank_o__Coriobacteriales		2.39988		-
p__Actinobacteria.c__Actinobacteria.o__Pseudonocardiales.f__Pseudonocardiaceae.g__Saccharopolyspora		1.06744		-
p__Bacteroidetes.c__Bacteroidia.o__Bacteroidales.f__Dysgonomonadaceae.g__norank_f__Dysgonomonadaceae		2.8346		-
p__Firmicutes.c__Clostridia.o__Clostridiales.f__Ruminococcaceae.g__Pygmaiobacter		2.79172		-
p__Bacteroidetes.c__Bacteroidia.o__Bacteroidales.f__Rikenellaceae.g__unclassified_f__Rikenellaceae		2.43851		-
p__Actinobacteria.c__Actinobacteria.o__Micrococcales.f__Micrococcaceae.g__Arthrobacter		2.97053		-
p__Patescibacteria.c__Saccharimonadia.o__Saccharimonadales		3.81833		-
p__Proteobacteria.c__Gammaproteobacteria.o__Aeromonadales.f__Succinivibrionaceae.g__Succinivibrionaceae_UCG_002		2.12814		-
p__Deferribacteres.c__Deferribacteres.o__Deferribacterales.f__Deferribacteraceae		1.54456		-
p__Firmicutes.c__Bacilli.o__Lactobacillales.f__unclassified_o__Lactobacillales		3.46451		-
p__Proteobacteria.c__Alphaproteobacteria.o__Paracaedibacterales		2.19777		-
p__Bacteroidetes.c__Bacteroidia.o__Bacteroidales.f__Tannerellaceae.g__Tannerella		1.6695		-
p__Firmicutes.c__Clostridia.o__Clostridiales.f__Family_XIII.g__Family_XIII_UCG_001		2.7876		-
p__Gemmatimonadetes.c__Gemmatimonadetes.o__Gemmatimonadales.f__Gemmatimonadaceae		0.76641		-
p__Armatimonadetes.c__norank_p__Armatimonadetes.o__norank_c__norank_p__Armatimonadetes		2.70593		-
p__Actinobacteria.c__Actinobacteria.o__Micrococcales.f__Sanguibacteraceae.g__Sanguibacter		1.46538		-
p__Actinobacteria.c__Actinobacteria.o__Coriobacteriales.f__Eggerthellaceae.g__Slackia		1.72065		-
p__Proteobacteria.c__Alphaproteobacteria.o__Rhodobacterales		1.24353		-
p__Elusimicrobia.c__Elusimicrobia		3.04287		-
p__Firmicutes.c__Negativicutes.o__Selenomonadales.f__Veillonellaceae.g__Veillonella		2.52228		-
p__Bacteroidetes.c__Bacteroidia.o__Bacteroidales.f__Marinifilaceae		2.24353		-
p__Firmicutes.c__Negativicutes.o__Selenomonadales.f__Veillonellaceae		3.37172		-
p__Tenericutes.c__Mollicutes.o__EMP_G18		1.76641		-
p__Proteobacteria.c__Alphaproteobacteria		3.61767		-
p__Actinobacteria.c__Actinobacteria.o__Bifidobacteriales.f__Bifidobacteriaceae.g__Aeriscardovia		2.64147		-
p__Planctomycetes		1.99686		-
p__Bacteroidetes.c__Bacteroidia.o__Cytophagales.f__Cyclobacteriaceae.g__unclassified_f__Cyclobacteriaceae		1.36847		-
p__Bacteroidetes.c__Bacteroidia.o__Bacteroidales.f__Bacteroidales_UCG_001		2.94825		-
p__Bacteroidetes.c__Bacteroidia.o__Bacteroidales.f__Bacteroidaceae.g__Bacteroides		1.99686		-
p__Bacteroidetes.c__Bacteroidia.o__Cytophagales		1.36847		-
p__Bacteroidetes.c__Bacteroidia.o__Bacteroidales.f__Prevotellaceae		4.97189		-
p__Proteobacteria.c__Gammaproteobacteria.o__Pasteurellales.f__Pasteurellaceae.g__unclassified_f__Pasteurellaceae		1.72065		-
p__Firmicutes.c__Bacilli.o__Bacillales.f__Planococcaceae		2.38966		-
p__Tenericutes.c__Mollicutes.o__Mycoplasmatales.f__Mycoplasmataceae		2.77073		-
p__Synergistetes.c__Synergistia.o__Synergistales.f__Synergistaceae.g__Candidatus_Tammella		1.06744		-
p__Deferribacteres		1.54456		-
p__Firmicutes.c__Clostridia.o__Clostridiales.f__Lachnospiraceae.g__Acetitomaculum		3.67167		-
p__Proteobacteria.c__Deltaproteobacteria.o__Desulfobacterales.f__Desulfobulbaceae		1.46538		-
p__Actinobacteria.c__Actinobacteria.o__Frankiales.f__norank_o__Frankiales.g__norank_f__norank_o__Frankiales		1.06744		-
p__Proteobacteria.c__Deltaproteobacteria.o__Desulfovibrionales		3.85099		-
p__Patescibacteria.c__Saccharimonadia.o__Saccharimonadales.f__unclassified_o__Saccharimonadales.g__unclassified_o__Saccharimonadales		1.06744		-
p__Firmicutes.c__Clostridia.o__Clostridiales.f__Ruminococcaceae.g__Oscillibacter		2.70593		-
p__Verrucomicrobia.c__Verrucomicrobiae.o__LD1_PB3.f__norank_o__LD1_PB3.g__norank_f__norank_o__LD1_PB3		1.06744		-
p__Actinobacteria.c__Actinobacteria.o__Corynebacteriales		2.35747		-
p__Tenericutes		3.63151		-
p__Proteobacteria.c__Alphaproteobacteria.o__Rhodobacterales.f__Rhodobacteraceae.g__Paracoccus		1.24353		-
p__Actinobacteria.c__Actinobacteria.o__Coriobacteriales.f__Atopobiaceae		2.74868		-
p__Bacteroidetes.c__Bacteroidia.o__Bacteroidales.f__Bacteroidales_RF16_group.g__norank_f__Bacteroidales_RF16_group		3.98258		-
p__Firmicutes.c__Clostridia.o__Clostridiales.f__Lachnospiraceae.g__Agathobacter		4.09172		-
p__Firmicutes.c__Clostridia.o__Clostridiales.f__Lachnospiraceae.g__Lachnospiraceae_NC2004_group		2.41962		-
p__Proteobacteria.c__Alphaproteobacteria.o__Sphingomonadales.f__Sphingomonadaceae.g__Altererythrobacter		1.06744		-
p__Spirochaetes.c__Spirochaetia.o__Spirochaetales		4.57959		-
p__Cyanobacteria.c__Melainabacteria.o__Gastranaerophilales.f__norank_o__Gastranaerophilales		3.66678		-
p__Verrucomicrobia.c__Verrucomicrobiae.o__Verrucomicrobiales.f__Akkermansiaceae.g__Akkermansia		4.25552		-
p__Fibrobacteres.c__Fibrobacteria.o__Fibrobacterales		3.91223		-
p__Firmicutes.c__Clostridia.o__Clostridiales.f__Lachnospiraceae.g__Butyrivibrio_2		1.36847		-
p__Epsilonbacteraeota		2.77925		-
p__Firmicutes.c__unclassified_p__Firmicutes.o__unclassified_p__Firmicutes.f__unclassified_p__Firmicutes.g__unclassified_p__Firmicutes		2.47398		-
p__Elusimicrobia.c__Elusimicrobia.o__Elusimicrobiales		2.59892		-
p__Kiritimatiellaeota.c__Kiritimatiellae		4.41652		-
p__Synergistetes.c__Synergistia.o__Synergistales.f__Synergistaceae.g__Fretibacterium		2.28492		-
p__Firmicutes.c__Clostridia.o__Clostridiales.f__Family_XIII.g___Eubacterium__saphenum_group		1.24353		-
p__Firmicutes.c__Clostridia.o__Clostridiales.f__Peptococcaceae		3.41866		-
p__Actinobacteria.c__Actinobacteria.o__Coriobacteriales.f__Coriobacteriales_Incertae_Sedis		3.06961		-
p__Chloroflexi		1.46538		-
p__Firmicutes.c__Clostridia.o__Clostridiales.f__Peptococcaceae.g__unclassified_f__Peptococcaceae		1.06744		-
p__Firmicutes.c__Clostridia.o__Clostridiales.f__Ruminococcaceae.g__Ruminiclostridium_9		2.7876		-
p__Firmicutes.c__Clostridia.o__Clostridiales.f__Ruminococcaceae.g__Ruminococcaceae_UCG_009		2.92778		-
p__Synergistetes.c__Synergistia.o__Synergistales.f__Synergistaceae.g__Synergistes		1.24353		-
p__Firmicutes.c__Clostridia.o__Clostridiales.f__Ruminococcaceae.g__Ruminococcaceae_UCG_007		2.36847		-
p__Firmicutes.c__Clostridia.o__Clostridiales.f__Ruminococcaceae.g__Ruminococcaceae_UCG_005		4.46737		-
p__Firmicutes.c__Clostridia.o__Clostridiales.f__Ruminococcaceae.g__Ruminococcaceae_UCG_004		3.24928		-
p__Firmicutes.c__Clostridia.o__Clostridiales.f__Ruminococcaceae.g__Ruminiclostridium_1		3.04287		-
p__Firmicutes.c__Clostridia.o__Clostridiales.f__Ruminococcaceae.g__Ruminococcaceae_UCG_002		4.66426		-
p__Proteobacteria.c__Gammaproteobacteria.o__Pasteurellales.f__Pasteurellaceae		1.84559		-
p__Proteobacteria.c__unclassified_p__Proteobacteria.o__unclassified_p__Proteobacteria.f__unclassified_p__Proteobacteria		1.72065		-
p__Bacteroidetes.c__Bacteroidia.o__Bacteroidales.f__Prevotellaceae.g__Alloprevotella		4.58897		-
p__Lentisphaerae		2.48241		-
p__Cyanobacteria.c__Oxyphotobacteria.o__Chloroplast.f__norank_o__Chloroplast		2.16435		-
p__Firmicutes.c__Negativicutes.o__Selenomonadales.f__Veillonellaceae.g__Anaerovibrio		3.12244		-
p__Proteobacteria.c__Gammaproteobacteria.o__unclassified_c__Gammaproteobacteria.f__unclassified_c__Gammaproteobacteria		2.18138		-
p__Verrucomicrobia.c__Verrucomicrobiae.o__Pedosphaerales.f__Pedosphaeraceae		2.75318		-
p__Firmicutes.c__Clostridia.o__Clostridiales.f__Ruminococcaceae.g__Hydrogenoanaerobacterium		3.04287		-
p__Armatimonadetes		2.70593		-
p__Proteobacteria.c__Alphaproteobacteria.o__Rhizobiales.f__Devosiaceae		1.54456		-
p__Tenericutes.c__Mollicutes.o__Anaeroplasmatales.f__Anaeroplasmataceae		2.6585		-
p__Bacteroidetes.c__Bacteroidia.o__Bacteroidales.f__Rikenellaceae.g__dgA_11_gut_group		3.16435		-
p__Bacteroidetes.c__Bacteroidia.o__Bacteroidales.f__unclassified_o__Bacteroidales.g__unclassified_o__Bacteroidales		4.32715		-
p__Cyanobacteria.c__Melainabacteria.o__Gastranaerophilales		3.66678		-
p__Firmicutes.c__Clostridia.o__Clostridiales.f__Lachnospiraceae.g__Lachnospiraceae_FE2018_group		1.06744		-
p__Proteobacteria.c__Alphaproteobacteria.o__Rickettsiales.f__Mitochondria		2.02168		-
p__Firmicutes.c__Clostridia.o__Clostridiales.f__Eubacteriaceae.g__Eubacterium		3.13377		-
p__Verrucomicrobia.c__Verrucomicrobiae		4.26925		-
p__Firmicutes.c__Clostridia.o__Clostridiales.f__Lachnospiraceae.g__Oribacterium		3.84631		-
p__Verrucomicrobia		4.26925		-
p__Kiritimatiellaeota.c__Kiritimatiellae.o__WCHB1_41		4.41652		-
p__Proteobacteria.c__Alphaproteobacteria.o__Rhizobiales.f__Xanthobacteraceae.g__Bradyrhizobium		0.76641		-
p__Firmicutes.c__Clostridia.o__unclassified_c__Clostridia		2.06744		-
p__Proteobacteria.c__Alphaproteobacteria.o__Rickettsiales.f__norank_o__Rickettsiales.g__norank_f__norank_o__Rickettsiales		3.05421		-
p__Actinobacteria.c__Actinobacteria.o__Frankiales.f__Geodermatophilaceae		1.54456		-
p__Gemmatimonadetes.c__Gemmatimonadetes.o__Gemmatimonadales		0.76641		-
p__Patescibacteria.c__Saccharimonadia.o__Saccharimonadales.f__norank_o__Saccharimonadales		1.84559		-
p__Bacteroidetes.c__Bacteroidia.o__Cytophagales.f__Cyclobacteriaceae		1.36847		-
p__Tenericutes.c__Mollicutes.o__unclassified_c__Mollicutes		2.14662		-
p__Firmicutes.c__Erysipelotrichia.o__Erysipelotrichales.f__Erysipelotrichaceae.g__norank_f__Erysipelotrichaceae		3.81524		-
p__Proteobacteria.c__Gammaproteobacteria.o__Aeromonadales.f__Succinivibrionaceae.g__Anaerobiospirillum		1.06744		-
p__Actinobacteria.c__Actinobacteria.o__Coriobacteriales.f__unclassified_o__Coriobacteriales		2.5146		-
p__Tenericutes.c__Mollicutes.o__Mollicutes_RF39.f__norank_o__Mollicutes_RF39.g__norank_f__norank_o__Mollicutes_RF39		3.45838		-
p__Firmicutes.c__Clostridia.o__Clostridiales.f__Clostridiaceae_1.g__Clostridium_sensu_stricto_3		1.06744		-
p__Actinobacteria.c__Actinobacteria.o__Coriobacteriales.f__Coriobacteriales_Incertae_Sedis.g__unclassified_f__Coriobacteriales_Incertae_Sedis		1.36847		-
p__Firmicutes.c__Clostridia.o__Clostridiales.f__Ruminococcaceae.g__Intestinimonas		2.21357		-
p__Lentisphaerae.c__Oligosphaeria		2.48241		-
p__Firmicutes.c__Clostridia.o__Clostridiales.f__Lachnospiraceae.g__Coprococcus_3		2.7158		-
p__Bacteroidetes.c__Bacteroidia.o__Bacteroidales.f__M2PB4_65_termite_group.g__norank_f__M2PB4_65_termite_group		2.46538		-
p__Lentisphaerae.c__Oligosphaeria.o__Oligosphaerales.f__Oligosphaeraceae		2.48241		-
p__Lentisphaerae.c__Oligosphaeria.o__Oligosphaerales.f__Oligosphaeraceae.g__Z20		2.47398		-
p__Bacteroidetes		5.5802		-
p__Firmicutes.c__Clostridia.o__Clostridiales.f__Ruminococcaceae.g__Ruminococcus_2		4.50416		-
p__Firmicutes.c__Clostridia.o__Clostridiales.f__Ruminococcaceae.g__Ruminococcus_1		3.96835		-
p__Firmicutes.c__Clostridia.o__Clostridiales.f__Ruminococcaceae.g__norank_f__Ruminococcaceae		3.75363		-
p__Planctomycetes.c__vadinHA49.o__norank_c__vadinHA49		1.99686		-
p__Bacteroidetes.c__Bacteroidia.o__Bacteroidales.f__Bacteroidales_BS11_gut_group.g__norank_f__Bacteroidales_BS11_gut_group		3.93843		-
p__Fusobacteria.c__Fusobacteriia.o__Fusobacteriales.f__Leptotrichiaceae.g__Leptotrichia		1.54456		-
p__Elusimicrobia.c__Elusimicrobia.o__Endomicrobiales.f__Endomicrobiaceae.g__Candidatus_Endomicrobium		2.8492		-
p__Firmicutes.c__Erysipelotrichia.o__Erysipelotrichales.f__Erysipelotrichaceae.g__Kandleria		2.18138		-
p__Tenericutes.c__Mollicutes.o__unclassified_c__Mollicutes.f__unclassified_c__Mollicutes		2.14662		-
p__Deferribacteres.c__Deferribacteres.o__Deferribacterales		1.54456		-
p__Firmicutes.c__Clostridia.o__Clostridiales.f__unclassified_o__Clostridiales		3.53431		-
p__Firmicutes.c__Clostridia.o__Clostridiales.f__Ruminococcaceae.g__Faecalibacterium		2.62374		-
p__Bacteroidetes.c__Bacteroidia.o__Bacteroidales.f__p_2534_18B5_gut_group.g__norank_f__p_2534_18B5_gut_group		1.06744		-
p__Firmicutes.c__Clostridia.o__Clostridiales.f__Ruminococcaceae.g___Eubacterium__coprostanoligenes_group		4.51854		-
p__Tenericutes.c__Mollicutes.o__EMP_G18.f__norank_o__EMP_G18.g__norank_f__norank_o__EMP_G18		1.76641		-
p__Actinobacteria.c__Actinobacteria.o__Frankiales.f__Geodermatophilaceae.g__Blastococcus		1.54456		-
p__Proteobacteria.c__Gammaproteobacteria.o__Enterobacteriales.f__Enterobacteriaceae.g__Pantoea		1.61151		-
p__Firmicutes.c__Clostridia.o__Clostridiales.f__Clostridiales_vadinBB60_group		3.53726		-
p__Proteobacteria.c__Gammaproteobacteria.o__Pasteurellales.f__Pasteurellaceae.g__Actinobacillus		1.24353		-
p__Bacteroidetes.c__Bacteroidia.o__Bacteroidales.f__p_251_o5.g__norank_f__p_251_o5		4.92613		-
p__Firmicutes.c__Clostridia.o__Clostridiales.f__Family_XIII.g__norank_f__Family_XIII		3.04744		-
p__Actinobacteria.c__Actinobacteria.o__Coriobacteriales.f__Coriobacteriales_Incertae_Sedis.g__Phoenicibacter		3.06088		-
p__Bacteroidetes.c__Bacteroidia.o__Bacteroidales.f__p_251_o5		4.92613		-
p__Firmicutes.c__Clostridia.o__Clostridiales.f__Lachnospiraceae.g__Syntrophococcus		1.36847		-
p__Bacteroidetes.c__Bacteroidia.o__Bacteroidales.f__norank_o__Bacteroidales		2.98913		-
p__Firmicutes.c__Clostridia.o__Clostridiales.f__Lachnospiraceae.g__FD2005		3.80064		-
p__Firmicutes.c__Clostridia.o__Clostridiales.f__Ruminococcaceae.g__Ruminococcaceae_V9D2013_group		2.34619		-
p__Firmicutes.c__Clostridia.o__Clostridiales.f__Ruminococcaceae		5.37786		-
p__Firmicutes.c__Clostridia.o__Clostridiales.f__Peptostreptococcaceae		2.80384		-
p__Proteobacteria.c__Alphaproteobacteria.o__Rhizobiales.f__Xanthobacteraceae		0.76641		-
p__Spirochaetes.c__Spirochaetia.o__Spirochaetales.f__Spirochaetaceae.g__unclassified_f__Spirochaetaceae		1.06744		-
p__Bacteroidetes.c__Bacteroidia.o__Bacteroidales.f__Dysgonomonadaceae		2.8346		-
p__Firmicutes.c__Clostridia.o__Clostridiales.f__Eubacteriaceae		3.14116		-
p__Patescibacteria.c__Saccharimonadia		3.81833		-
p__Bacteroidetes.c__Bacteroidia.o__Bacteroidales.f__gir_aah93h0		2.70593		-
p__Firmicutes.c__Clostridia.o__Clostridiales.f__Lachnospiraceae.g__Lachnospiraceae_AC2044_group		3.9966		-
p__Firmicutes.c__Clostridia.o__Clostridiales.f__Lachnospiraceae.g___Eubacterium__xylanophilum_group		2.35747		-
p__Proteobacteria.c__Gammaproteobacteria.o__Betaproteobacteriales.f__T34.g__norank_f__T34		2.7302		-
p__Proteobacteria.c__Deltaproteobacteria.o__Desulfobacterales.f__Desulfobulbaceae.g__Desulfobulbus		1.46538		-
p__Proteobacteria.c__Alphaproteobacteria.o__Rhizobiales.f__Devosiaceae.g__Devosia		1.54456		-
p__Proteobacteria.c__Alphaproteobacteria.o__Rickettsiales.f__Mitochondria.g__norank_f__Mitochondria		2.02168		-
p__Proteobacteria.c__Alphaproteobacteria.o__Sphingomonadales.f__Sphingomonadaceae		1.06744		-
p__Patescibacteria.c__Saccharimonadia.o__Saccharimonadales.f__norank_o__Saccharimonadales.g__norank_f__norank_o__Saccharimonadales		1.84559		-
p__Verrucomicrobia.c__Verrucomicrobiae.o__LD1_PB3		1.06744		-
p__Actinobacteria.c__Actinobacteria.o__Bifidobacteriales.f__Bifidobacteriaceae.g__Alloscardovia		2.19777		-
p__Firmicutes.c__Clostridia.o__Clostridiales		5.68475		-
p__Fusobacteria.c__Fusobacteriia.o__Fusobacteriales.f__Fusobacteriaceae.g__Fusobacterium		1.6695		-
p__Actinobacteria.c__Actinobacteria.o__Micrococcales.f__Micrococcaceae.g__Kocuria		1.76641		-
p__Proteobacteria.c__Deltaproteobacteria.o__Desulfovibrionales.f__Desulfovibrionaceae.g__Mailhella		1.61151		-
p__Bacteroidetes.c__Bacteroidia.o__Bacteroidales.f__F082		4.86332		-
p__Firmicutes.c__Bacilli.o__Lactobacillales.f__Streptococcaceae.g__Lactococcus		1.06744		-
p__Firmicutes.c__Clostridia.o__Clostridiales.f__Lachnospiraceae.g__Lachnospiraceae_NK3A20_group		1.72065		-
p__Patescibacteria.c__Gracilibacteria.o__JGI_0000069_P22.f__norank_o__JGI_0000069_P22.g__norank_f__norank_o__JGI_0000069_P22		1.24353		-
p__Firmicutes.c__Clostridia.o__Clostridiales.f__Lachnospiraceae.g___Eubacterium__ruminantium_group		2.54456		-
p__Patescibacteria		3.82937		-
p__Elusimicrobia.c__Elusimicrobia.o__Endomicrobiales.f__Endomicrobiaceae		2.8492		-
p__Proteobacteria.c__Gammaproteobacteria.o__Xanthomonadales.f__Xanthomonadaceae.g__Luteimonas		1.06744		-
p__Firmicutes.c__Erysipelotrichia.o__Erysipelotrichales.f__Erysipelotrichaceae.g__Erysipelotrichaceae_UCG_004		3.57865		-
p__Verrucomicrobia.c__Verrucomicrobiae.o__Pedosphaerales.f__Pedosphaeraceae.g__norank_f__Pedosphaeraceae		2.75318		-
p__Proteobacteria.c__Gammaproteobacteria.o__Pasteurellales		1.84559		-
p__Actinobacteria.c__Actinobacteria.o__Micrococcales.f__Dermabacteraceae.g__Brachybacterium		1.9425		-
p__Proteobacteria.c__Deltaproteobacteria.o__Desulfovibrionales.f__Desulfovibrionaceae		3.85099		-
